# Supplementary material for: In Vitro Evaluation of the Safety and Antineoplastic Effects in Gastrointestinal Tumors of Nanostructured Lipid Carriers Loaded with Berberine
Source: Pharmaceutics. 2025 Mar 4;17(3):331. doi: 10.3390/pharmaceutics17030331 (PMC11945150; doi:10.3390/pharmaceutics17030331)
Supplement: Supplementary file 1 [file pharmaceutics-17-00331-s001.zip]

Archive with 1 entries (1 files):
- pharmaceutics-3424009-supplementary.pdf
